# Supplementary material for: A Soft Zwitterionic Hydrogel as Potential Coating on a Polyimide Surface to Reduce Foreign Body Reaction to Intraneural Electrodes
Source: Molecules. 2022 May 13;27(10):3126. doi: 10.3390/molecules27103126 (PMC9147366; doi:10.3390/molecules27103126)
Supplement: Supplementary file 1 [file molecules-27-03126-s001.zip]

Archive with 1 entries (1 files):
- molecules-1690909-supplementary.pdf
